# Supplementary material for: Virological, Serological and Clinical Analysis of Chikungunya Virus Infection in Thai Patients
Source: Viruses. 2022 Aug 18;14(8):1805. doi: 10.3390/v14081805 (PMC9414365; doi:10.3390/v14081805)
Supplement: Supplementary file 1 [file viruses-14-01805-s001.zip]

Archive with 1 entries (1 files):
- viruses-1832972-supplementary.pdf
